# Supplementary material for: Influence of Different Precursors on Content of Polyphenols in Camellia sinensis In Vitro Callus Culture
Source: Plants (Basel). 2023 Feb 10;12(4):796. doi: 10.3390/plants12040796 (PMC9965760; doi:10.3390/plants12040796)
Supplement: Supplementary file 1 [file plants-12-00796-s001.zip]

Archive with 1 entries (1 files):
- plants-2049942-supplementary.pdf
